# Supplementary material for: Blood–Brain Barrier Permeability: Is 5-Hydroxytryptamine Receptor Type 4 a Game Changer?
Source: Pharmaceutics. 2021 Nov 3;13(11):1856. doi: 10.3390/pharmaceutics13111856 (PMC8619119; doi:10.3390/pharmaceutics13111856)
Supplement: Supplementary file 1 [file pharmaceutics-13-01856-s001.zip]

Archive with 1 entries (1 files):
- pharmaceutics-1435503-supplementary.pdf
